# Supplementary material for: Decomposition Analysis of Theoretical Raman Spectra for Efficient Interpretation of Experimental Spectra of Thin-Film Functional Materials
Source: Int J Mol Sci. 2025 Oct 21;26(20):10237. doi: 10.3390/ijms262010237 (PMC12564597; doi:10.3390/ijms262010237)
Supplement: Supplementary file 1 [file ijms-26-10237-s001.zip]

Archive with 1 entries (1 files):
- ijms-3899220-supplementary.pdf
